# Supplementary material for: Skin Fibroblasts from Individuals Self-Diagnosed as Electrosensitive Reveal Two Distinct Subsets with Delayed Nucleoshuttling of the ATM Protein in Common
Source: Int J Mol Sci. 2025 May 16;26(10):4792. doi: 10.3390/ijms26104792 (PMC12112057; doi:10.3390/ijms26104792)
Supplement: Supplementary file 1 [file ijms-26-04792-s001.zip]

Archive with 1 entries (1 files):
- ijms-3595102-supplementary.pdf
